# Supplementary material for: Motif-Level Graph Learning Enables Interpretable Prediction of Drug-Induced QT Prolongation via Cooperative Substructural Determinants
Source: Int J Mol Sci. 2026 May 23;27(11):4706. doi: 10.3390/ijms27114706 (PMC13257067; doi:10.3390/ijms27114706)
Supplement: Supplementary file 1 [file ijms-27-04706-s001.zip]

Archive with 1 entries (1 files):
- ijms-4286376-supplementary.pdf
